# Supplementary material for: Chronic Activation of Hepatic Nrf2 Has No Major Effect on Fatty Acid and Glucose Metabolism in Adult Mice
Source: PLoS One. 2016 Nov 4;11(11):e0166110. doi: 10.1371/journal.pone.0166110 (PMC5096693; doi:10.1371/journal.pone.0166110)
Supplement: S1 Table — (XLSX) [file pone.0166110.s001.xlsx]

## Sheet: Tabelle1
S1 Table. Probe sets regulated by siKeap1-1*.
Probe sets significantly regulated by siKeap1-1* vs. siControl* in mouse liver (fold-change >2, two-way ANOVA P<0.01, n=8).
probe set id	Fold Change siKeap1-1* vs. siControl*	P Value	Gene Symbol	Gene Title	Transcript ID[Array Design]
1427912_at	59.5204	8.6856e-18	Cbr3	carbonyl reductase 3	Mm.4512.1
1459333_at	28.2867	3.3377e-16	---	---	Mm.17671.1
1443870_at	23.0191	1.2141e-16	Abcc4	ATP-binding cassette, sub-family C (CFTR/MRP), member 4	Mm.86700.1
1439985_at	18.4136	1.1461e-12	Abcc12	ATP-binding cassette, sub-family C (CFTR/MRP), member 12	Mm.70967.1
1427473_at	15.0739	2.5582e-10	Gstm3	glutathione S-transferase, mu 3	Mm.37199.1
1421041_s_at	14.528	4.9069e-13	Gm3776 /// Gsta1 /// Gsta2	predicted gene 3776 /// glutathione S-transferase, alpha 1 (Ya) /// glutathione S-transferase, alpha 2 (Yc2)	Mm.197422.1
1422257_s_at	11.8623	7.0978e-05	Cyp2b10	cytochrome P450, family 2, subfamily b, polypeptide 10	Mm.218749.1
1453223_s_at	11.4708	9.109e-08	Dppa2	developmental pluripotency associated 2	Mm.27857.1
1425645_s_at	11.4362	6.4538e-05	Cyp2b10	cytochrome P450, family 2, subfamily b, polypeptide 10	Mm.14177.1
1453670_at	11.0881	8.6712e-09	Usp50	ubiquitin specific peptidase 50	Mm.79212.2
1438007_at	10.2011	7.8666e-09	Fam19a2	family with sequence similarity 19, member A2	Mm.51939.1
1424959_at	9.3505	8.0134e-13	Anxa13	annexin A13	Mm.46285.1
1426887_at	8.9756	2.6863e-09	Nudt10 /// Nudt11	nudix (nucleoside diphosphate linked moiety X)-type motif 10 /// nudix (nucleoside diphosphate linked moiety X)-type motif 11	Mm.41198.1
1451787_at	8.9326	2.2716e-05	Cyp2b10	cytochrome P450, family 2, subfamily b, polypeptide 10	Mm.14177.1
1419314_at	8.2235	3.0721e-06	Tinag	tubulointerstitial nephritis antigen	Mm.23199.1
1449279_at	7.7724	1.6908e-11	Gpx2	glutathione	Mm.57225.1
1423410_at	7.0204	5.3935e-08	Meig1	meiosis expressed gene 1	Mm.2688.1
1450611_at	6.4996	1.3329e-06	Orm3	orosomucoid 3	Mm.57239.1
1435907_at	6.4299	1.1962e-12	Nrxn2	neurexin II	Mm.38036.1
1448301_s_at	6.1585	1.4016e-05	Serpinb1a	serine (or cysteine) peptidase inhibitor, clade B, member 1a	Mm.46316.1
1416318_at	5.8006	1.1706e-05	Serpinb1a	serine (or cysteine) peptidase inhibitor, clade B, member 1a	Mm.46316.1
1436423_at	5.5147	8.2744e-06	Themis	thymocyte selection associated	Mm.116681.1
1421040_a_at	5.4803	4.882e-14	Gsta2	glutathione S-transferase, alpha 2 (Yc2)	Mm.197422.1
1417956_at	5.2502	0.0005	Cidea	cell death-inducing DNA fragmentation factor, alpha subunit-like effector A	Mm.449.1
1418095_at	5.2057	7.8417e-05	Smpx	small muscle protein, X-linked	Mm.140340.1
1436613_at	5.1305	3.8733e-08	Coro6	coronin 6	Mm.33477.3
1428304_at	5.0836	8.3813e-05	Esco2	establishment of cohesion 1 homolog 2 (S. cerevisiae)	Mm.46440.1
1448299_at	4.7104	2.3928e-08	Slc1a1	solute carrier family 1 (neuronal/epithelial high affinity glutamate transporter, system Xag), member 1	Mm.24741.1
1423627_at	4.6611	8.0833e-16	Nqo1	NAD(P)H dehydrogenase, quinone 1	Mm.252.1
1443137_at	4.4247	0.0013	---	---	Mm.187830.1
1455419_at	4.2499	1.0211e-12	D630045J12Rik	RIKEN cDNA D630045J12 gene	Mm.38812.1
1440116_at	4.2232	2.2023e-12	D630045J12Rik	RIKEN cDNA D630045J12 gene	Mm.44397.1
1419942_at	4.1416	2.5405e-15	Srxn1	Sulfiredoxin 1 homolog (S. cerevisiae)	Mm.202882.1
1425295_at	4.1239	0.0048	Ear11	eosinophil-associated, ribonuclease A family, member 11	Mm.153688.1
1424835_at	4.0182	9.279e-12	Gstm4	glutathione S-transferase, mu 4	Mm.31203.1
1416930_at	4.0045	4.6666e-05	Ly6d	lymphocyte antigen 6 complex, locus D	Mm.878.1
1421634_at	3.9887	6.0834e-06	Capn8	calpain 8	Mm.196690.1
1427474_s_at	3.9882	2.995e-09	Gstm3	glutathione S-transferase, mu 3	Mm.37199.1
1426875_s_at	3.9228	1.8622e-15	Srxn1	sulfiredoxin 1 homolog (S. cerevisiae)	Mm.1364.1
1438724_at	3.8631	1.3626e-06	Osbpl3	oxysterol binding protein-like 3	Mm.44153.1
1460406_at	3.8407	1.3089e-06	Pls1	plastin 1 (I-isoform)	Mm.11869.1
1451680_at	3.8348	3.2874e-11	Srxn1	sulfiredoxin 1 homolog (S. cerevisiae)	Mm.181594.1
1457403_at	3.8223	2.3939e-09	9130409I23Rik	RIKEN cDNA 9130409I23 gene	Mm.175679.1
1439758_at	3.734	7.2337e-05	Als2cr12	amyotrophic lateral sclerosis 2 (juvenile) chromosome region, candidate 12 (human)	Mm.157767.1
1443004_at	3.714	1.9544e-05	---	---	Mm.211710.1
1460196_at	3.6183	3.8523e-16	Cbr1	carbonyl reductase 1	Mm.26940.1
1424296_at	3.588	3.0248e-10	Gclc	glutamate-cysteine ligase, catalytic subunit	Mm.4368.1
1424090_at	3.5624	7.2237e-07	Sdcbp2	syndecan binding protein (syntenin) 2	Mm.32068.1
1437064_at	3.5432	7.3346e-07	Ar	androgen receptor	Mm.133787.1
1458070_at	3.4661	3.0871e-11	Vtcn1	V-set domain containing T cell activation inhibitor 1	Mm.137467.1
1423515_at	3.4239	3.0795e-06	Scn8a	sodium channel, voltage-gated, type VIII, alpha	Mm.3076.1
1457124_at	3.3926	7.8678e-06	---	---	Mm.80557.1
1422982_at	3.2877	6.224e-09	Ar	androgen receptor	Mm.4470.1
1425351_at	3.2613	2.0418e-08	Srxn1	sulfiredoxin 1 homolog (S. cerevisiae)	Mm.181594.1
1430574_at	3.2054	0.0008	Cdkn3	cyclin-dependent kinase inhibitor 3	Mm.27224.1
1428604_at	3.2053	0.0052	2610305D13Rik	RIKEN cDNA 2610305D13 gene	Mm.40657.1
1419590_at	3.1775	0.003	Cyp2b9	cytochrome P450, family 2, subfamily b, polypeptide 9	Mm.876.1
1449565_at	3.1741	2.8447e-08	Cyp2g1	cytochrome P450, family 2, subfamily g, polypeptide 1	Mm.102312.1
1441428_at	3.1695	4.9065e-05	Gm17767	predicted gene, 17767	Mm.131338.1
1452913_at	3.1442	4.7893e-07	Pcp4l1	Purkinje cell protein 4-like 1	Mm.28040.1
1450883_a_at	3.0874	1.2288e-08	Cd36	CD36 antigen	Mm.18628.1
1443118_at	3.076	1.7933e-07	---	---	Mm.45319.1
1418171_at	3.0733	5.2825e-12	Tceal8	transcription elongation factor A (SII)-like 8	Mm.182094.1
1451386_at	3.0704	5.8305e-15	Blvrb	biliverdin reductase B (flavin reductase (NADPH))	Mm.24021.1
1448300_at	3.0703	1.7648e-08	Mgst3	microsomal glutathione S-transferase 3	Mm.29823.1
1451814_a_at	3.0087	1.1224e-10	Htatip2	HIV-1 tat interactive protein 2, homolog (human)	Mm.20801.2
1420804_s_at	3.0074	6.8065e-06	Clec4d	C-type lectin domain family 4, member d	Mm.24920.1
1433944_at	3.0044	3.5245e-06	Hectd2	HECT domain containing 2	Mm.61107.1
1438596_at	2.9955	1.4821e-05	1500017E21Rik	RIKEN cDNA 1500017E21 gene	Mm.61107.2
1435819_at	2.993	2.6249e-08	---	---	Mm.99958.1
1426485_at	2.976	5.2909e-06	Ubxn4	UBX domain protein 4	Mm.22397.1
1439065_x_at	2.9119	0.0002	Gm13152	predicted gene 13152	Mm.35121.1
1417977_at	2.9117	1.2808e-08	Eif4e3	eukaryotic translation initiation factor 4E member 3	Mm.32889.1
1455647_at	2.8983	1.3922e-06	Ar	androgen receptor	Mm.39005.1
1434440_at	2.8857	2.5006e-06	Gnai1	guanine nucleotide binding protein (G protein), alpha inhibiting 1	Mm.28859.2
1424245_at	2.8794	2.1688e-07	Ces2c /// Ces2d-ps	carboxylesterase 2C /// carboxylesterase 2D, pseudogene	Mm.28191.1
1455162_at	2.8426	6.2334e-08	Ttc39a	tetratricopeptide repeat domain 39A	Mm.23454.1
1421571_a_at	2.8104	1.2096e-05	Ly6c1 /// Ly6c2	lymphocyte antigen 6 complex, locus C1 /// lymphocyte antigen 6 complex, locus C2	Mm.1583.1
1429464_at	2.779	2.3679e-05	Prkaa2	protein kinase, AMP-activated, alpha 2 catalytic subunit	Mm.48638.1
1453904_at	2.7789	0.0005	Ccdc146	coiled-coil domain containing 146	Mm.78617.1
1422898_s_at	2.7701	8.3306e-09	Slc22a12	solute carrier family 22 (organic anion/cation transporter), member 12	Mm.12846.1
1436287_at	2.762	2.7204e-05	Gm10664	predicted gene 10664	Mm.58847.1
1453677_a_at	2.7517	0.0034	Derl3	Der1-like domain family, member 3	Mm.34714.2
1457487_at	2.7074	4.9817e-05	Gm19619	predicted gene, 19619	Mm.125059.1
1428751_at	2.6929	5.9958e-08	Pacrg	PARK2 co-regulated	Mm.18889.1
1428484_at	2.6882	2.5038e-06	Osbpl3	oxysterol binding protein-like 3	Mm.31024.1
1437273_at	2.6812	0.0003	Htra4	HtrA serine peptidase 4	Mm.25572.1
1450884_at	2.681	6.8412e-08	Cd36	CD36 antigen	Mm.18628.1
1423166_at	2.6682	2.3213e-07	Cd36	CD36 antigen	Mm.18628.1
1428105_at	2.6648	0.0049	Tpx2	TPX2, microtubule-associated protein homolog (Xenopus laevis)	Mm.11075.1
1455896_a_at	2.6296	4.2573e-05	Kcnk1	potassium channel, subfamily K, member 1	Mm.10800.2
1454959_s_at	2.6214	2.2683e-06	Gnai1	guanine nucleotide binding protein (G protein), alpha inhibiting 1	Mm.28859.2
1419627_s_at	2.6181	6.8083e-07	Clec4n	C-type lectin domain family 4, member n	Mm.117121.1
1439719_at	2.615	2.4131e-05	Themis	thymocyte selection associated	Mm.124483.1
1444270_at	2.5896	4.2023e-05	Rsph4a	radial spoke head 4 homolog A (Chlamydomonas)	Mm.131949.1
1434292_at	2.5844	8.6134e-08	Snhg11	small nucleolar RNA host gene 11	Mm.200806.1
1457218_at	2.5816	1.4956e-07	Strbp	spermatid perinuclear RNA binding protein	Mm.192898.1
1436221_at	2.5795	1.8265e-06	Ildr2	immunoglobulin-like domain containing receptor 2	Mm.29246.1
1448690_at	2.5788	0.0006	Kcnk1	potassium channel, subfamily K, member 1	Mm.10800.1
1425951_a_at	2.5602	4.7324e-06	Clec4n	C-type lectin domain family 4, member n	Mm.117121.2
1416368_at	2.551	2.1584e-06	Gsta4	glutathione S-transferase, alpha 4	Mm.2662.1
1416411_at	2.5283	1.8744e-07	Gstm2	glutathione S-transferase, mu 2	Mm.14601.1
1415859_at	2.5128	0.0001	Eif3c	eukaryotic translation initiation factor 3, subunit C	Mm.22776.1
1435196_at	2.5116	0.0005	Ntrk2	neurotrophic tyrosine kinase, receptor, type 2	Mm.37885.1
1456311_x_at	2.5046	0.0004	Esco2	establishment of cohesion 1 homolog 2 (S. cerevisiae)	Mm.46440.2
1417627_a_at	2.4781	5.1607e-08	Limk1	LIM-domain containing, protein kinase	Mm.15409.1
1417135_at	2.4661	0.0001	Srpk2	serine/arginine-rich protein specific kinase 2	Mm.8709.1
1425627_x_at	2.4631	2.8971e-16	Gstm1	glutathione S-transferase, mu 1	Mm.2011.2
1439568_at	2.4596	6.5728e-07	Greb1	gene regulated by estrogen in breast cancer protein	Mm.26357.1
1439668_at	2.452	1.0162e-05	Gm11681	predicted gene 11681	Mm.65345.1
1454930_at	2.4351	2.6545e-07	Tbcel	tubulin folding cofactor E-like	Mm.34483.1
1422230_s_at	2.4348	5.1122e-13	Cyp2a4 /// Cyp2a5	cytochrome P450, family 2, subfamily a, polypeptide 4 /// cytochrome P450, family 2, subfamily a, polypeptide 5	Mm.154643.1
1457554_at	2.4342	0.0004	Apob	apolipoprotein B	Mm.214778.1
1427095_at	2.4268	2.4405e-05	Cdcp1	CUB domain containing protein 1	Mm.27519.1
1429001_at	2.4221	3.5786e-13	Pir	pirin	Mm.45163.1
1450409_a_at	2.41	7.0345e-10	Slc48a1	solute carrier family 48 (heme transporter), member 1	Mm.28955.1
1436890_at	2.4079	3.2212e-09	Uap1l1	UDP-N-acteylglucosamine pyrophosphorylase 1-like 1	Mm.33797.2
1442037_at	2.3999	2.1407e-06	---	---	Mm.103461.1
1431352_s_at	2.3992	3.4832e-07	Pvt1	plasmacytoma variant translocation 1	Mm.202176.1
1424072_at	2.3821	3.1634e-07	2010107G23Rik	RIKEN cDNA 2010107G23 gene	Mm.28752.1
1417920_at	2.3701	5.6421e-09	Amn	amnionless	Mm.197639.1
1417513_at	2.3672	0.0008	Evi5	ecotropic viral integration site 5	Mm.35796.1
1444139_at	2.3636	4.9608e-06	Ddit4l	DNA-damage-inducible transcript 4-like	Mm.205420.1
AFFX-18SRNAMur/X00686_M_at	2.3531	0.0003	---	---	AFFX-18SRNAMur/X00686_M
1449486_at	2.3477	1.5385e-10	Ces1g	carboxylesterase 1G	Mm.22720.1
1452885_at	2.3318	0.0008	Scaf11	SR-related CTD-associated factor 11	Mm.27790.1
1455905_at	2.3305	9.5508e-05	2610507B11Rik	RIKEN cDNA 2610507B11 gene	Mm.35854.3
1451139_at	2.3242	1.74e-05	Slc39a4	solute carrier family 39 (zinc transporter), member 4	Mm.29483.1
1451751_at	2.3152	7.9456e-05	Ddit4l	DNA-damage-inducible transcript 4-like	Mm.195809.1
1448205_at	2.3029	0.0011	Ccnb1 /// Gm5593	cyclin B1 /// predicted gene 5593	Mm.22569.1
1430700_a_at	2.2833	6.3149e-07	Pla2g7	phospholipase A2, group VII (platelet-activating factor acetylhydrolase, plasma)	Mm.9277.2
1442036_a_at	2.2813	1.2433e-05	---	---	Mm.103461.1
1452324_at	2.2792	2.669e-07	Pvt1	plasmacytoma variant translocation 1	Mm.4608.2
1431056_a_at	2.2659	8.2793e-06	Lpl	lipoprotein lipase	Mm.1514.2
1421592_at	2.2577	0.0002	Ncam2	neural cell adhesion molecule 2	Mm.30313.1
1447807_s_at	2.2528	1.5034e-05	Plekhh1	pleckstrin homology domain containing, family H (with MyTH4 domain) member 1	Mm.117911.1
1425916_at	2.2454	0.0017	Capn8	calpain 8	Mm.196690.2
1452899_at	2.241	0.0006	Rian	RNA imprinted and accumulated in nucleus	Mm.23086.2
1449351_s_at	2.2402	1.7546e-07	Pdgfc	platelet-derived growth factor, C polypeptide	Mm.40268.1
1425120_x_at	2.2389	6.4687e-08	Ifi27l2b	interferon, alpha-inducible protein 27 like 2B	Mm.46348.1
1419092_a_at	2.2355	0.0003	Slk	STE20-like kinase	Mm.7693.1
1425626_at	2.2247	1.8319e-12	Gstm1	glutathione S-transferase, mu 1	Mm.2011.2
1425207_at	2.2215	0.0002	Slc22a22	solute carrier family 22 (organic cation transporter), member 22	Mm.26555.1
1428988_at	2.2005	8.986e-08	Abcc3	ATP-binding cassette, sub-family C (CFTR/MRP), member 3	Mm.23942.1
1448964_at	2.1942	0.0004	S100g	S100 calcium binding protein G	Mm.6891.1
1435061_at	2.182	1.0077e-05	Nudt10 /// Nudt11	nudix (nucleoside diphosphate linked moiety X)-type motif 10 /// nudix (nucleoside diphosphate linked moiety X)-type motif 11	Mm.40716.1
1443979_at	2.1678	0.0001	A830021K08Rik	RIKEN cDNA A830021K08 gene	Mm.40537.1
1460729_at	2.1654	0.0006	Rock1	Rho-associated coiled-coil containing protein kinase 1	Mm.6710.1
1428987_at	2.1651	0.0047	Dynlrb2	dynein light chain roadblock-type 2	Mm.23114.1
1429298_at	2.165	1.3963e-07	Ddah1	dimethylarginine dimethylaminohydrolase 1	Mm.30203.1
1447411_at	2.1645	4.2938e-05	---	---	Mm.33607.1
1419134_at	2.1595	6.73e-06	Rhbg	Rhesus blood group-associated B glycoprotein	Mm.103777.1
1442022_at	2.1566	1.073e-06	Themis	thymocyte selection associated	Mm.123021.1
1436508_at	2.1528	1.7706e-07	Mlec	malectin	Mm.196623.1
1416315_at	2.1498	3.4742e-14	Abhd4	abhydrolase domain containing 4	Mm.28771.1
1425638_at	2.1419	0.0005	Adap2	ArfGAP with dual PH domains 2	Mm.38776.1
1418355_at	2.1395	8.5231e-05	Nucb2	nucleobindin 2	Mm.9901.1
1438677_at	2.1373	1.357e-05	Pkp4	plakophilin 4	Mm.153748.2
1429463_at	2.1334	2.1874e-06	Prkaa2	protein kinase, AMP-activated, alpha 2 catalytic subunit	Mm.48638.1
1443863_at	2.1267	0.0007	Fndc3a	fibronectin type III domain containing 3A	Mm.44489.1
1429362_a_at	2.1128	0.0006	Sf3b2	splicing factor 3b, subunit 2	Mm.196532.1
1425060_s_at	2.1107	0.0003	Clip1	CAP-GLY domain containing linker protein 1	Mm.181579.2
1430834_at	2.1087	0.0046	Gprin3	GPRIN family member 3	Mm.159935.1
1438933_x_at	2.0996	5.7181e-08	Rasgrp2	RAS, guanyl releasing protein 2	Mm.20884.2
1427943_at	2.0963	6.8797e-09	Acyp2	acylphosphatase 2, muscle type	Mm.28407.1
1418028_at	2.0963	0.0009	Dct	dopachrome tautomerase	Mm.19987.1
1432556_a_at	2.0955	0.0046	Fam183b	family with sequence similarity 183, member B	Mm.148740.1
1416563_at	2.0941	4.0052e-09	Ctps	cytidine 5'-triphosphate synthase	Mm.1815.1
1455350_at	2.0898	1.7338e-08	Tmem62	transmembrane protein 62	Mm.5390.1
1426318_at	2.0813	1.2547e-05	Serpinb1b	serine (or cysteine) peptidase inhibitor, clade B, member 1b	Mm.92685.1
1454664_a_at	2.0759	1.6752e-05	Eif5 /// LOC100047658	eukaryotic translation initiation factor 5 /// eukaryotic translation initiation factor 5-like	Mm.196515.1
1456938_at	2.0756	0.0018	Smarcb1	SWI/SNF related, matrix associated, actin dependent regulator of chromatin, subfamily b, member 1	Mm.147882.1
1437104_at	2.075	0.0002	Arfgef1	ADP-ribosylation factor guanine nucleotide-exchange factor 1(brefeldin A-inhibited)	Mm.89901.1
1419123_a_at	2.0743	3.8119e-08	Pdgfc	platelet-derived growth factor, C polypeptide	Mm.40268.1
1446170_at	2.0725	9.1236e-06	Abcc12	ATP-binding cassette, sub-family C (CFTR/MRP), member 12	Mm.67485.1
1453240_a_at	2.0724	2.6367e-05	Gcap14	granule cell antiserum positive 14	Mm.196347.1
1419573_a_at	2.0685	7.8768e-07	Lgals1	lectin, galactose binding, soluble 1	Mm.43831.1
1439348_at	2.0652	0.0006	S100a10	S100 calcium binding protein A10 (calpactin)	Mm.69081.1
1449007_at	2.0606	1.2958e-05	Btg3 /// Gm7334	B cell translocation gene 3 /// B-cell translocation gene 3 pseudogene	Mm.2823.1
1439428_x_at	2.0563	4.7728e-06	Gmds	GDP-mannose 4, 6-dehydratase	Mm.24834.2
1419504_at	2.056	0.0021	Mogat1	monoacylglycerol O-acyltransferase 1	Mm.41325.1
1424486_a_at	2.0536	2.6836e-05	Txnrd1	thioredoxin reductase 1	Mm.44552.3
1418230_a_at	2.0527	6.2836e-05	Lims1	LIM and senescent cell antigen-like domains 1	Mm.29097.1
1456235_at	2.0421	0.0022	BB165335	expressed sequence BB165335	Mm.124104.1
1426280_at	2.0405	9.2538e-11	Wdpcp	WD repeat containing planar cell polarity effector	Mm.35331.1
1420451_at	2.0395	4.3327e-06	Accn5	amiloride-sensitive cation channel 5, intestinal	Mm.88839.1
1455129_at	2.0374	0.0001	Mtdh	metadherin	Mm.183022.1
1437082_at	2.0373	0.0006	Akap9	A kinase (PRKA) anchor protein (yotiao) 9	Mm.46044.2
1450410_a_at	2.0315	6.0902e-11	Slc48a1	solute carrier family 48 (heme transporter), member 1	Mm.28955.1
1429432_at	2.0231	0.0014	Prrc2c	proline-rich coiled-coil 2C	Mm.30596.1
1453070_at	2.0174	0.0018	Pcdh17	protocadherin 17	Mm.40854.1
1416795_at	2.017	9.2344e-08	Cryl1	crystallin, lambda 1	Mm.25539.1
1457744_at	2.0144	0.0002	Ddx46	DEAD (Asp-Glu-Ala-Asp) box polypeptide 46	Mm.212498.1
1436356_at	2.0073	3.4225e-06	Samd4	sterile alpha motif domain containing 4	Mm.40604.1
1421225_a_at	2.0066	0.0018	Slc4a4	solute carrier family 4 (anion exchanger), member 4	Mm.34747.1
1425565_at	2.0043	7.9337e-06	Rest	RE1-silencing transcription factor	Mm.117547.1
1429239_a_at	-2.008	6.0766e-05	Stard4	StAR-related lipid transfer (START) domain containing 4	Mm.31508.2
1445479_at	-2.0121	0.0094	---	---	Mm.39542.1
1425470_at	-2.0159	0.0078	---	---	Mm.1232.1
1423078_a_at	-2.0191	0.0084	Sc4mol	sterol-C4-methyl oxidase-like	Mm.30119.1
1440847_at	-2.0251	1.3302e-06	Mtss1	metastasis suppressor 1	Mm.88885.1
1437934_at	-2.0255	3.041e-05	Tia1	cytotoxic granule-associated RNA binding protein 1	Mm.204699.1
1452498_at	-2.0291	3.5404e-05	---	---	Mm.214772.1
1446603_at	-2.0309	0.0001	---	---	Mm.182756.1
1448698_at	-2.0426	0.0004	Ccnd1	cyclin D1	Mm.22288.1
1428377_at	-2.0428	0.0017	Btbd11	BTB (POZ) domain containing 11	Mm.36544.1
1426913_at	-2.0568	0.0026	Lss	lanosterol synthase	Mm.55075.1
1429396_at	-2.0571	0.0001	Atg16l2	autophagy related 16-like 2 (S. cerevisiae)	Mm.133588.1
1459838_s_at	-2.0709	0.0011	Btbd11	BTB (POZ) domain containing 11	Mm.126196.1
1423680_at	-2.0826	2.1874e-06	Fads1	fatty acid desaturase 1	Mm.30158.1
1420013_s_at	-2.0858	0.0068	Lss	lanosterol synthase	Mm.195350.1
1417101_at	-2.0873	8.0774e-09	Hspa2	heat shock protein 2	Mm.57245.1
1430174_at	-2.0902	4.9383e-06	A930010G16Rik	RIKEN cDNA A930010G16 gene	Mm.131650.1
1420014_at	-2.0903	0.0064	Lss	Lanosterol synthase	Mm.195350.1
1444342_at	-2.093	1.702e-07	---	---	Mm.120749.1
1440765_at	-2.1	0.0026	Fras1	Fraser syndrome 1 homolog (human)	Mm.45450.1
1454159_a_at	-2.1184	0.0036	Igfbp2	insulin-like growth factor binding protein 2	Mm.141936.2
1449325_at	-2.1318	1.3264e-05	Fads2	fatty acid desaturase 2	Mm.38901.1
1431256_at	-2.1525	2.1311e-05	5033423O07Rik	RIKEN cDNA 5033423O07 gene	Mm.182279.1
1454867_at	-2.1544	5.4855e-07	Mn1	meningioma 1	Mm.123973.1
1442630_at	-2.1562	0.0032	---	---	Mm.25947.1
1428387_at	-2.1813	9.7204e-06	Acsl3	acyl-CoA synthetase long-chain family member 3	Mm.27944.1
1431008_at	-2.191	4.126e-07	H2-Q6 /// LOC68395	histocompatibility 2, Q region locus 6 /// histocompatibility 2, Q region locus 6-like	Mm.56926.2
1417404_at	-2.1922	0.002	Elovl6	ELOVL family member 6, elongation of long chain fatty acids (yeast)	Mm.26171.1
1456960_at	-2.2166	8.7057e-05	---	---	Mm.131056.1
1444810_at	-2.2187	0.008	---	---	Mm.182531.1
1453801_at	-2.2259	0.0005	Them5	thioesterase superfamily member 5	Mm.180200.1
1442786_s_at	-2.228	5.3935e-05	Rufy3	RUN and FYVE domain containing 3	Mm.195906.1
1450830_a_at	-2.2333	0.0028	Pde6c	phosphodiesterase 6C, cGMP specific, cone, alpha prime	Mm.196971.1
1457011_at	-2.2546	0.0074	---	---	Mm.118149.1
1445659_at	-2.2678	0.0073	---	---	Mm.104217.1
1428386_at	-2.3103	1.34e-05	Acsl3	acyl-CoA synthetase long-chain family member 3	Mm.27944.1
1434728_at	-2.3156	0.0003	Gria3	glutamate receptor, ionotropic, AMPA3 (alpha 3)	Mm.32184.1
1452001_at	-2.3339	0.0001	Nfe2	nuclear factor, erythroid derived 2	Mm.3216.1
1452771_s_at	-2.3561	1.0625e-05	Acsl3	acyl-CoA synthetase long-chain family member 3	Mm.27944.1
1441397_at	-2.3802	6.8024e-09	---	---	Mm.103348.1
1418603_at	-2.3882	3.2941e-05	Avpr1a	arginine vasopressin receptor 1A	Mm.4351.1
1435628_x_at	-2.4193	0.005	BC005512 /// F630007L15Rik /// Gm6958	cDNA sequence BC005512 /// RIKEN cDNA F630007L15 gene /// predicted gene 6958	Mm.220992.3
1427229_at	-2.4325	0.0006	Hmgcr	3-hydroxy-3-methylglutaryl-Coenzyme A reductase	Mm.2226.1
1445728_at	-2.4368	1.9747e-07	Rdh16 /// Rdh18-ps	retinol dehydrogenase 16 /// retinol dehydrogenase 18, pseudogene	Mm.211673.1
1451799_at	-2.5072	0.0029	Ccdc25	coiled-coil domain containing 25	Mm.214576.1
1457460_at	-2.5901	0.0078	Acss2	acyl-CoA synthetase short-chain family member 2	Mm.183334.1
1434520_at	-2.621	0.0003	Sc5d	sterol-C5-desaturase (fungal ERG3, delta-5-desaturase) homolog (S. cerevisae)	Mm.32700.1
1447342_at	-2.6277	5.387e-08	---	---	Mm.207662.1
1428324_at	-2.6476	1.3119e-05	---	---	Mm.41718.1
1418604_at	-2.6553	2.7425e-05	Avpr1a	arginine vasopressin receptor 1A	Mm.4351.1
1425314_at	-2.6738	4.4175e-05	Gpr98	G protein-coupled receptor 98	Mm.137091.2
1450558_at	-2.7117	0.0019	Vmn1r51	vomeronasal 1 receptor 51	Mm.20471.1
1447615_at	-2.8551	0.0009	---	---	Mm.218134.1
1455318_at	-2.8681	9.3675e-05	Timd4	T cell immunoglobulin and mucin domain containing 4	Mm.69002.1
1436598_at	-2.9054	4.0664e-07	Icos	inducible T cell co-stimulator	Mm.34314.1
1426936_at	-2.9408	0.0027	BC005512 /// F630007L15Rik /// Gm6958	cDNA sequence BC005512 /// RIKEN cDNA F630007L15 gene /// predicted gene 6958	Mm.220992.1
1416022_at	-3.0655	8.1768e-05	Fabp5	fatty acid binding protein 5, epidermal	Mm.741.1
1423418_at	-3.1229	0.0098	Fdps	farnesyl diphosphate synthetase	Mm.39472.1
1424534_at	-3.2191	2.1153e-06	Mmd2	monocyte to macrophage differentiation-associated 2	Mm.22331.1
1438654_x_at	-3.3672	3.3409e-06	Mmd2	monocyte to macrophage differentiation-associated 2	Mm.22331.2
1440444_at	-3.4258	1.0227e-05	Fads1	fatty acid desaturase 1	Mm.100888.1
1419144_at	-3.6484	4.2692e-05	Cd163	CD163 antigen	Mm.30679.1
1420655_at	-3.6641	0.0073	Pnpla3	patatin-like phospholipase domain containing 3	Mm.86557.1
1442207_at	-3.8822	1.1373e-06	Atg16l2	autophagy related 16-like 2 (S. cerevisiae)	Mm.30474.1
1456812_at	-4.028	9.5322e-05	Abcd2	ATP-binding cassette, sub-family D (ALD), member 2	Mm.40168.1
1438431_at	-4.116	0.0004	Abcd2	ATP-binding cassette, sub-family D (ALD), member 2	Mm.104643.2
1457747_at	-4.3493	0.001	9330109K16Rik	RIKEN cDNA 9330109K16 gene	Mm.102211.1
1450746_at	-4.3722	3.1881e-14	Keap1	kelch-like ECH-associated protein 1	Mm.151790.1
1445641_at	-4.4177	0.0015	---	---	Mm.209630.1
1442656_at	-4.5067	0.0015	Elovl6	ELOVL family member 6, elongation of long chain fatty acids (yeast)	Mm.154685.1
1445062_at	-5.5016	0.0003	---	---	Mm.211043.1
1417370_at	-5.9893	3.6756e-06	Tff3	trefoil factor 3, intestinal	Mm.4641.1
1417017_at	-6.1685	4.9547e-07	Cyp17a1	cytochrome P450, family 17, subfamily a, polypeptide 1	Mm.1262.1
