# Supplementary material for: Chronic Activation of Hepatic Nrf2 Has No Major Effect on Fatty Acid and Glucose Metabolism in Adult Mice
Source: PLoS One. 2016 Nov 4;11(11):e0166110. doi: 10.1371/journal.pone.0166110 (PMC5096693; doi:10.1371/journal.pone.0166110)
Supplement: S2 Table — (XLSX) [file pone.0166110.s002.xlsx]

## Sheet: Tabelle1
S2 Table. Probe sets regulated by siKeap1-2*.
Probe sets significantly regulated by siKeap1-2* vs. siControl* in mouse liver (fold-change >2, two-way ANOVA P<0.01, n=8).
probe set id	Fold Change siKeap1-2* vs. siControl*	P Value	Gene Symbol	Gene Title	Transcript ID[Array Design]
1427912_at	34.8772	1.5063e-16	Cbr3	carbonyl reductase 3	Mm.4512.1
1459333_at	21.6388	1.7951e-15	---	---	Mm.17671.1
1422257_s_at	13.2107	4.2793e-05	Cyp2b10	cytochrome P450, family 2, subfamily b, polypeptide 10	Mm.218749.1
1425645_s_at	12.1427	4.8373e-05	Cyp2b10	cytochrome P450, family 2, subfamily b, polypeptide 10	Mm.14177.1
1443870_at	11.2177	2.2513e-14	Abcc4	ATP-binding cassette, sub-family C (CFTR/MRP), member 4	Mm.86700.1
1449279_at	10.7113	1.0629e-12	Gpx2	glutathione	Mm.57225.1
1421041_s_at	9.8163	1.0197e-11	Gm3776 /// Gsta1 /// Gsta2	predicted gene 3776 /// glutathione S-transferase, alpha 1 (Ya) /// glutathione S-transferase, alpha 2 (Yc2)	Mm.197422.1
1451787_at	9.8067	1.3312e-05	Cyp2b10	cytochrome P450, family 2, subfamily b, polypeptide 10	Mm.14177.1
1427473_at	9.4449	7.1489e-09	Gstm3	glutathione S-transferase, mu 3	Mm.37199.1
1460406_at	8.3579	7.6927e-10	Pls1	plastin 1 (I-isoform)	Mm.11869.1
1438007_at	8.1213	4.406e-08	Fam19a2	family with sequence similarity 19, member A2	Mm.51939.1
1448299_at	7.99	1.4175e-10	Slc1a1	solute carrier family 1 (neuronal/epithelial high affinity glutamate transporter, system Xag), member 1	Mm.24741.1
1439985_at	7.3594	1.2682e-09	Abcc12	ATP-binding cassette, sub-family C (CFTR/MRP), member 12	Mm.70967.1
1416930_at	6.8809	5.2966e-07	Ly6d	lymphocyte antigen 6 complex, locus D	Mm.878.1
1448301_s_at	6.7233	7.5262e-06	Serpinb1a	serine (or cysteine) peptidase inhibitor, clade B, member 1a	Mm.46316.1
1416318_at	6.1454	7.6272e-06	Serpinb1a	serine (or cysteine) peptidase inhibitor, clade B, member 1a	Mm.46316.1
1419314_at	5.7668	3.4761e-05	Tinag	tubulointerstitial nephritis antigen	Mm.23199.1
1424090_at	4.7769	2.7453e-08	Sdcbp2	syndecan binding protein (syntenin) 2	Mm.32068.1
1443137_at	4.7128	0.0009	---	---	Mm.187830.1
1421040_a_at	4.4361	6.5324e-13	Gsta2	glutathione S-transferase, alpha 2 (Yc2)	Mm.197422.1
1418095_at	4.3709	0.0003	Smpx	small muscle protein, X-linked	Mm.140340.1
1453670_at	4.2243	1.9001e-05	Usp50	ubiquitin specific peptidase 50	Mm.79212.2
1436423_at	4.1252	8.4069e-05	Themis	thymocyte selection associated	Mm.116681.1
1453223_s_at	4.0427	0.0002	Dppa2	developmental pluripotency associated 2	Mm.27857.1
1419590_at	4.0287	0.0006	Cyp2b9	cytochrome P450, family 2, subfamily b, polypeptide 9	Mm.876.1
1422936_at	3.8217	2.7265e-05	Mas1	MAS1 oncogene	Mm.57182.1
1438724_at	3.8186	1.5435e-06	Osbpl3	oxysterol binding protein-like 3	Mm.44153.1
1426302_at	3.795	5.6598e-06	Tmprss4	transmembrane protease, serine 4	Mm.34601.1
1451139_at	3.7696	2.0966e-08	Slc39a4	solute carrier family 39 (zinc transporter), member 4	Mm.29483.1
1423627_at	3.759	1.6396e-14	Nqo1	NAD(P)H dehydrogenase, quinone 1	Mm.252.1
1455419_at	3.6487	8.5787e-12	D630045J12Rik	RIKEN cDNA D630045J12 gene	Mm.38812.1
1455162_at	3.6136	1.9054e-09	Ttc39a	tetratricopeptide repeat domain 39A	Mm.23454.1
1450611_at	3.5255	0.0002	Orm3	orosomucoid 3	Mm.57239.1
1448690_at	3.5172	2.8701e-05	Kcnk1	potassium channel, subfamily K, member 1	Mm.10800.1
1457403_at	3.4181	1.0677e-08	9130409I23Rik	RIKEN cDNA 9130409I23 gene	Mm.175679.1
1424835_at	3.3971	1.0205e-10	Gstm4	glutathione S-transferase, mu 4	Mm.31203.1
1427474_s_at	3.2964	3.6607e-08	Gstm3	glutathione S-transferase, mu 3	Mm.37199.1
1435819_at	3.2929	6.4436e-09	---	---	Mm.99958.1
1436613_at	3.2633	5.1366e-06	Coro6	coronin 6	Mm.33477.3
1440116_at	3.2344	1.0305e-10	D630045J12Rik	RIKEN cDNA D630045J12 gene	Mm.44397.1
1421634_at	3.1784	5.9313e-05	Capn8	calpain 8	Mm.196690.1
1419942_at	3.1543	1.7189e-13	Srxn1	Sulfiredoxin 1 homolog (S. cerevisiae)	Mm.202882.1
1418213_at	3.1468	0.0079	Krt23	keratin 23	Mm.20127.1
1460454_at	3.1351	4.5411e-07	Glod5	glyoxalase domain containing 5	Mm.46460.1
1428304_at	3.089	0.0029	Esco2	establishment of cohesion 1 homolog 2 (S. cerevisiae)	Mm.46440.1
1426485_at	3.0866	3.3582e-06	Ubxn4	UBX domain protein 4	Mm.22397.1
1426875_s_at	3.0243	1.2293e-13	Srxn1	sulfiredoxin 1 homolog (S. cerevisiae)	Mm.1364.1
1460196_at	3.0012	9.0063e-15	Cbr1	carbonyl reductase 1	Mm.26940.1
1417513_at	2.9967	5.9649e-05	Evi5	ecotropic viral integration site 5	Mm.35796.1
1458070_at	2.9871	3.2037e-10	Vtcn1	V-set domain containing T cell activation inhibitor 1	Mm.137467.1
1457554_at	2.954	4.8688e-05	Apob	apolipoprotein B	Mm.214778.1
1448300_at	2.9467	3.277e-08	Mgst3	microsomal glutathione S-transferase 3	Mm.29823.1
1424296_at	2.889	7.9164e-09	Gclc	glutamate-cysteine ligase, catalytic subunit	Mm.4368.1
1443004_at	2.8717	0.0002	---	---	Mm.211710.1
1423410_at	2.8353	0.0003	Meig1	meiosis expressed gene 1	Mm.2688.1
1420804_s_at	2.8324	1.4274e-05	Clec4d	C-type lectin domain family 4, member d	Mm.24920.1
1415859_at	2.8254	3.2521e-05	Eif3c	eukaryotic translation initiation factor 3, subunit C	Mm.22776.1
1429464_at	2.8161	2.0122e-05	Prkaa2	protein kinase, AMP-activated, alpha 2 catalytic subunit	Mm.48638.1
1449498_at	2.8159	0.0008	Marco	macrophage receptor with collagenous structure	Mm.1856.1
1418849_x_at	2.8001	0.0043	Aqp7	aquaporin 7	Mm.8728.1
1439714_at	2.7867	4.7394e-07	---	---	Mm.131260.1
1427095_at	2.7588	4.105e-06	Cdcp1	CUB domain containing protein 1	Mm.27519.1
1451680_at	2.7496	5.399e-09	Srxn1	sulfiredoxin 1 homolog (S. cerevisiae)	Mm.181594.1
1444270_at	2.6771	2.7569e-05	Rsph4a	radial spoke head 4 homolog A (Chlamydomonas)	Mm.131949.1
1419092_a_at	2.6717	3.3883e-05	Slk	STE20-like kinase	Mm.7693.1
1423515_at	2.6623	5.9311e-05	Scn8a	sodium channel, voltage-gated, type VIII, alpha	Mm.3076.1
1451814_a_at	2.661	9.4781e-10	Htatip2	HIV-1 tat interactive protein 2, homolog (human)	Mm.20801.2
1437224_at	2.6428	1.2779e-05	Rtn4	reticulon 4	Mm.125631.1
1424930_s_at	2.6196	0.0002	Fam83f	family with sequence similarity 83, member F	Mm.3369.1
1425951_a_at	2.6115	3.5436e-06	Clec4n	C-type lectin domain family 4, member n	Mm.117121.2
1418171_at	2.609	1.0069e-10	Tceal8	transcription elongation factor A (SII)-like 8	Mm.182094.1
1426887_at	2.594	0.0003	Nudt10 /// Nudt11	nudix (nucleoside diphosphate linked moiety X)-type motif 10 /// nudix (nucleoside diphosphate linked moiety X)-type motif 11	Mm.41198.1
1431056_a_at	2.5882	9.9833e-07	Lpl	lipoprotein lipase	Mm.1514.2
1453264_at	2.5876	4.8336e-05	Marveld3	MARVEL (membrane-associating) domain containing 3	Mm.31998.1
1452885_at	2.5842	0.0003	Scaf11	SR-related CTD-associated factor 11	Mm.27790.1
1441428_at	2.5818	0.0004	Gm17767	predicted gene, 17767	Mm.131338.1
1428484_at	2.5809	4.5052e-06	Osbpl3	oxysterol binding protein-like 3	Mm.31024.1
1449565_at	2.5764	6.5681e-07	Cyp2g1	cytochrome P450, family 2, subfamily g, polypeptide 1	Mm.102312.1
1419627_s_at	2.5685	9.171e-07	Clec4n	C-type lectin domain family 4, member n	Mm.117121.1
1434292_at	2.5278	1.2547e-07	Snhg11	small nucleolar RNA host gene 11	Mm.200806.1
1429432_at	2.5245	8.5006e-05	Prrc2c	proline-rich coiled-coil 2C	Mm.30596.1
1455896_a_at	2.5225	7.1731e-05	Kcnk1	potassium channel, subfamily K, member 1	Mm.10800.2
1450883_a_at	2.5204	3.0235e-07	Cd36	CD36 antigen	Mm.18628.1
1424072_at	2.5076	1.2907e-07	2010107G23Rik	RIKEN cDNA 2010107G23 gene	Mm.28752.1
1425295_at	2.4848	0.0555	Ear11	eosinophil-associated, ribonuclease A family, member 11	Mm.153688.1
1449424_at	2.4801	3.7978e-08	Plek2	pleckstrin 2	Mm.103380.1
1443118_at	2.4736	4.3176e-06	---	---	Mm.45319.1
1451386_at	2.463	4.3477e-13	Blvrb	biliverdin reductase B (flavin reductase (NADPH))	Mm.24021.1
1424245_at	2.4398	2.7224e-06	Ces2c /// Ces2d-ps	carboxylesterase 2C /// carboxylesterase 2D, pseudogene	Mm.28191.1
1450884_at	2.4386	3.353e-07	Cd36	CD36 antigen	Mm.18628.1
1436890_at	2.4373	2.5383e-09	Uap1l1	UDP-N-acteylglucosamine pyrophosphorylase 1-like 1	Mm.33797.2
1416411_at	2.4363	3.5232e-07	Gstm2	glutathione S-transferase, mu 2	Mm.14601.1
1417977_at	2.432	2.5318e-07	Eif4e3	eukaryotic translation initiation factor 4E member 3	Mm.32889.1
1421571_a_at	2.4285	7.9175e-05	Ly6c1 /// Ly6c2	lymphocyte antigen 6 complex, locus C1 /// lymphocyte antigen 6 complex, locus C2	Mm.1583.1
1425120_x_at	2.4202	1.4161e-08	Ifi27l2b	interferon, alpha-inducible protein 27 like 2B	Mm.46348.1
1455905_at	2.4186	5.8023e-05	2610507B11Rik	RIKEN cDNA 2610507B11 gene	Mm.35854.3
1428066_at	2.408	2.6753e-08	Ccdc120	coiled-coil domain containing 120	Mm.59673.1
1430834_at	2.4008	0.0013	Gprin3	GPRIN family member 3	Mm.159935.1
1460729_at	2.4003	0.0002	Rock1	Rho-associated coiled-coil containing protein kinase 1	Mm.6710.1
1426065_a_at	2.3884	0.0019	Trib3	tribbles homolog 3 (Drosophila)	Mm.204986.1
1425538_x_at	2.3827	0.0002	Ceacam1	carcinoembryonic antigen-related cell adhesion molecule 1	Mm.14114.2
1429362_a_at	2.3672	0.0001	Sf3b2	splicing factor 3b, subunit 2	Mm.196532.1
1421592_at	2.3526	9.3982e-05	Ncam2	neural cell adhesion molecule 2	Mm.30313.1
1434891_at	2.3512	4.9999e-09	Ptgfrn	prostaglandin F2 receptor negative regulator	Mm.24807.1
1439758_at	2.3453	0.0045	Als2cr12	amyotrophic lateral sclerosis 2 (juvenile) chromosome region, candidate 12 (human)	Mm.157767.1
1454930_at	2.3445	5.1603e-07	Tbcel	tubulin folding cofactor E-like	Mm.34483.1
1419658_at	2.3424	7.4676e-07	C920025E04Rik	RIKEN cDNA C920025E04 gene	Mm.35016.1
1427630_x_at	2.3387	0.0002	Ceacam1	carcinoembryonic antigen-related cell adhesion molecule 1	Mm.14114.5
1436221_at	2.3308	8.7447e-06	Ildr2	immunoglobulin-like domain containing receptor 2	Mm.29246.1
1449615_s_at	2.3289	1.387e-05	Hdlbp	high density lipoprotein (HDL) binding protein	Mm.215181.1
1445228_at	2.3231	8.9384e-05	Spred1	Sprouty protein with EVH-1 domain 1, related sequence	Mm.209015.1
1423201_at	2.3198	0.0001	Ncor1	nuclear receptor co-repressor 1	Mm.88061.1
1425060_s_at	2.3174	6.8512e-05	Clip1	CAP-GLY domain containing linker protein 1	Mm.181579.2
1437104_at	2.3067	4.2036e-05	Arfgef1	ADP-ribosylation factor guanine nucleotide-exchange factor 1(brefeldin A-inhibited)	Mm.89901.1
1422230_s_at	2.2997	1.8377e-12	Cyp2a4 /// Cyp2a5	cytochrome P450, family 2, subfamily a, polypeptide 4 /// cytochrome P450, family 2, subfamily a, polypeptide 5	Mm.154643.1
1456225_x_at	2.2977	0.0014	Trib3	tribbles homolog 3 (Drosophila)	Mm.204986.3
1447807_s_at	2.2974	1.1022e-05	Plekhh1	pleckstrin homology domain containing, family H (with MyTH4 domain) member 1	Mm.117911.1
1443863_at	2.293	0.0003	Fndc3a	fibronectin type III domain containing 3A	Mm.44489.1
1430700_a_at	2.2905	5.9619e-07	Pla2g7	phospholipase A2, group VII (platelet-activating factor acetylhydrolase, plasma)	Mm.9277.2
1435495_at	2.2804	1.0971e-09	Adora1	adenosine A1 receptor	Mm.200230.1
1438677_at	2.278	4.6165e-06	Pkp4	plakophilin 4	Mm.153748.2
AFFX-18SRNAMur/X00686_M_at	2.2715	0.0004	---	---	AFFX-18SRNAMur/X00686_M
1419134_at	2.2714	2.8015e-06	Rhbg	Rhesus blood group-associated B glycoprotein	Mm.103777.1
1424486_a_at	2.2693	4.8917e-06	Txnrd1	thioredoxin reductase 1	Mm.44552.3
1437064_at	2.2667	0.0002	Ar	androgen receptor	Mm.133787.1
1452913_at	2.2656	4.7188e-05	Pcp4l1	Purkinje cell protein 4-like 1	Mm.28040.1
1435907_at	2.2626	1.75e-06	Nrxn2	neurexin II	Mm.38036.1
1418879_at	2.2581	0.0002	Fam110c	family with sequence similarity 110, member C	Mm.29103.1
1431352_s_at	2.2561	1.0398e-06	Pvt1	plasmacytoma variant translocation 1	Mm.202176.1
1450494_x_at	2.2525	0.0002	Ceacam1	carcinoembryonic antigen-related cell adhesion molecule 1	Mm.14114.1
1417616_at	2.25	7.37e-06	St6galnac2	ST6 (alpha-N-acetyl-neuraminyl-2,3-beta-galactosyl-1,3)-N-acetylgalactosaminide alpha-2,6-sialyltransferase 2	Mm.3947.1
1447411_at	2.2461	2.4125e-05	---	---	Mm.33607.1
1435853_at	2.2439	0.0003	Cyp2d12	cytochrome P450, family 2, subfamily d, polypeptide 12	Mm.104363.3
1417135_at	2.2257	0.0004	Srpk2	serine/arginine-rich protein specific kinase 2	Mm.8709.1
1438596_at	2.2236	0.0005	1500017E21Rik	RIKEN cDNA 1500017E21 gene	Mm.61107.2
1454664_a_at	2.2236	5.0849e-06	Eif5 /// LOC100047658	eukaryotic translation initiation factor 5 /// eukaryotic translation initiation factor 5-like	Mm.196515.1
1418320_at	2.2079	6.8778e-05	Prss8	protease, serine, 8 (prostasin)	Mm.5875.1
1427408_a_at	2.1936	0.0001	Thrap3	thyroid hormone receptor associated protein 3	Mm.220342.1
1457218_at	2.1898	2.5915e-06	Strbp	spermatid perinuclear RNA binding protein	Mm.192898.1
1437082_at	2.189	0.0002	Akap9	A kinase (PRKA) anchor protein (yotiao) 9	Mm.46044.2
1457124_at	2.1881	0.0011	---	---	Mm.80557.1
1438476_a_at	2.1861	6.7699e-05	Chd4	chromodomain helicase DNA binding protein 4	Mm.183257.4
1416368_at	2.1854	2.4298e-05	Gsta4	glutathione S-transferase, alpha 4	Mm.2662.1
1453240_a_at	2.1773	1.1395e-05	Gcap14	granule cell antiserum positive 14	Mm.196347.1
1418188_a_at	2.1669	0.0049	Malat1	metastasis associated lung adenocarcinoma transcript 1 (non-coding RNA)	Mm.218611.1
1428936_at	2.1667	7.0621e-05	Atp2b1	ATPase, Ca++ transporting, plasma membrane 1	Mm.103450.1
1424351_at	2.1658	1.2539e-08	Wfdc2	WAP four-disulfide core domain 2	Mm.27289.1
1425638_at	2.162	0.0004	Adap2	ArfGAP with dual PH domains 2	Mm.38776.1
1437210_a_at	2.1556	1.7807e-05	Brd2	bromodomain containing 2	Mm.3444.2
1415904_at	2.1525	2.8675e-06	Lpl	lipoprotein lipase	Mm.1514.1
1422982_at	2.1519	5.6587e-06	Ar	androgen receptor	Mm.4470.1
1457744_at	2.1504	9.2739e-05	Ddx46	DEAD (Asp-Glu-Ala-Asp) box polypeptide 46	Mm.212498.1
1418189_s_at	2.1269	0.0041	Malat1	metastasis associated lung adenocarcinoma transcript 1 (non-coding RNA)	Mm.218611.1
1415988_at	2.1266	7.8152e-05	Hdlbp	high density lipoprotein (HDL) binding protein	Mm.30012.1
1429001_at	2.1222	8.0048e-12	Pir	pirin	Mm.45163.1
1425627_x_at	2.1212	1.0991e-14	Gstm1	glutathione S-transferase, mu 1	Mm.2011.2
1417178_at	2.1204	5.1305e-06	Gipc2	GIPC PDZ domain containing family, member 2	Mm.97.1
1419492_s_at	2.1119	0.0002	Defb1	defensin beta 1	Mm.5341.1
1436746_at	2.1079	0.0001	Wnk1	WNK lysine deficient protein kinase 1	Mm.27341.1
1426559_at	2.1032	0.0002	Sbno1	sno, strawberry notch homolog 1 (Drosophila)	Mm.218521.1
1457487_at	2.0932	0.0011	Gm19619	predicted gene, 19619	Mm.125059.1
1425565_at	2.0894	3.5891e-06	Rest	RE1-silencing transcription factor	Mm.117547.1
1455057_at	2.0888	0.0004	Gmps	guanine monophosphate synthetase	Mm.117071.1
1418449_at	2.0882	1.2198e-06	Lad1	ladinin	Mm.36726.1
1456489_at	2.0845	0.0002	Pcf11	cleavage and polyadenylation factor subunit homolog (S. cerevisiae)	Mm.34579.2
1452106_at	2.0833	0.0005	Npnt	nephronectin	Mm.205021.4
1419256_at	2.082	4.1552e-05	Spnb2	spectrin beta 2	Mm.123110.1
1428751_at	2.0799	5.5015e-06	Pacrg	PARK2 co-regulated	Mm.18889.1
1423194_at	2.0793	5.4902e-05	Arhgap5	Rho GTPase activating protein 5	Mm.35059.1
1442037_at	2.0792	2.3644e-05	---	---	Mm.103461.1
1456621_at	2.0768	0.0004	Fam13a	family with sequence similarity 13, member A	Mm.164983.1
1417920_at	2.0757	8.9858e-08	Amn	amnionless	Mm.197639.1
1455129_at	2.0741	7.536e-05	Mtdh	metadherin	Mm.183022.1
1436895_at	2.068	8.3504e-06	Arap2	ArfGAP with RhoGAP domain, ankyrin repeat and PH domain 2	Mm.132151.1
1417346_at	2.0663	1.2661e-05	Pycard	PYD and CARD domain containing	Mm.24163.1
1435196_at	2.0593	0.0044	Ntrk2	neurotrophic tyrosine kinase, receptor, type 2	Mm.37885.1
1449486_at	2.0588	3.0228e-09	Ces1g	carboxylesterase 1G	Mm.22720.1
1433804_at	2.0574	0.0005	Jak1	Janus kinase 1	Mm.28598.1
1425351_at	2.0568	2.8598e-05	Srxn1	sulfiredoxin 1 homolog (S. cerevisiae)	Mm.181594.1
1459984_at	2.0561	0.0008	Mia3	melanoma inhibitory activity 3	Mm.41152.3
1438688_at	2.0534	0.0002	Srrm2	serine/arginine repetitive matrix 2	Mm.29370.1
1428988_at	2.0513	3.8571e-07	Abcc3	ATP-binding cassette, sub-family C (CFTR/MRP), member 3	Mm.23942.1
1451964_at	2.0425	0.0001	Mia2	melanoma inhibitory activity 2	Mm.213215.1
1436117_at	2.04	2.0795e-07	A830010M20Rik	RIKEN cDNA A830010M20 gene	Mm.103400.1
1416180_a_at	2.0392	4.6043e-05	Rdx	radixin	Mm.7051.1
1434449_at	2.0338	0.0051	Aqp4	aquaporin 4	Mm.184351.5
1423166_at	2.0337	2.245e-05	Cd36	CD36 antigen	Mm.18628.1
1416365_at	2.0309	0.0002	Hsp90ab1	heat shock protein 90 alpha (cytosolic), class B member 1	Mm.2180.1
1439158_at	2.0307	2.4945e-05	Tlk1	tousled-like kinase 1	Mm.132569.1
1429298_at	2.0238	5.7135e-07	Ddah1	dimethylarginine dimethylaminohydrolase 1	Mm.30203.1
1456102_a_at	2.0238	0.0012	Cul5	cullin 5	Mm.46579.3
1421832_at	2.0214	0.0002	Twsg1	twisted gastrulation homolog 1 (Drosophila)	Mm.10153.1
1436983_at	2.018	0.0007	Crebbp	CREB binding protein	Mm.27963.1
1427357_at	2.0171	0.0006	Cda	cytidine deaminase	Mm.46182.1
1453904_at	2.0115	0.0109	Ccdc146	coiled-coil domain containing 146	Mm.78617.1
1453377_at	2.008	3.1879e-05	Sh2d4a	SH2 domain containing 4A	Mm.40974.1
1419491_at	2.007	0.0003	Defb1	defensin beta 1	Mm.5341.1
1423249_at	2.0043	0.0024	Nktr	natural killer tumor recognition sequence	Mm.23964.1
1442036_a_at	2.002	0.0001	---	---	Mm.103461.1
1452360_a_at	2.0007	0.0004	Kdm5a	lysine (K)-specific demethylase 5A	Mm.95879.2
1427386_at	2.0006	3.9304e-05	Arhgef16	Rho guanine nucleotide exchange factor (GEF) 16	Mm.38481.1
1455886_at	2.0003	0.0027	Cbl	Casitas B-lineage lymphoma	Mm.8585.2
1438654_x_at	-2.0075	0.0017	Mmd2	monocyte to macrophage differentiation-associated 2	Mm.22331.2
1417404_at	-2.0181	0.0047	Elovl6	ELOVL family member 6, elongation of long chain fatty acids (yeast)	Mm.26171.1
1450646_at	-2.0375	0.0062	Cyp51	cytochrome P450, family 51	Mm.140158.1
1455034_at	-2.0723	6.1497e-05	Nr4a2	nuclear receptor subfamily 4, group A, member 2	Mm.45081.1
1455095_at	-2.0915	3.0647e-07	Hist2h2be	histone cluster 2, H2be	Mm.5220.1
1426913_at	-2.0952	0.0021	Lss	lanosterol synthase	Mm.55075.1
1445479_at	-2.1002	0.0063	---	---	Mm.39542.1
1442612_at	-2.1123	4.743e-06	C730036E19Rik	RIKEN cDNA C730036E19 gene	Mm.33432.1
1438617_at	-2.1228	0.001	Serpina7	serine (or cysteine) peptidase inhibitor, clade A (alpha-1 antiproteinase, antitrypsin), member 7	Mm.164639.1
1420013_s_at	-2.1684	0.0047	Lss	lanosterol synthase	Mm.195350.1
1457747_at	-2.1709	0.0577	9330109K16Rik	RIKEN cDNA 9330109K16 gene	Mm.102211.1
1460368_at	-2.1938	0.0029	Mpp4	membrane protein, palmitoylated 4 (MAGUK p55 subfamily member 4)	Mm.101838.1
1434728_at	-2.2052	0.0005	Gria3	glutamate receptor, ionotropic, AMPA3 (alpha 3)	Mm.32184.1
1418603_at	-2.2096	9.9636e-05	Avpr1a	arginine vasopressin receptor 1A	Mm.4351.1
1440444_at	-2.2171	0.0013	Fads1	fatty acid desaturase 1	Mm.100888.1
1416022_at	-2.2178	0.0023	Fabp5	fatty acid binding protein 5, epidermal	Mm.741.1
1455318_at	-2.2344	0.0014	Timd4	T cell immunoglobulin and mucin domain containing 4	Mm.69002.1
1445641_at	-2.2381	0.0618	---	---	Mm.209630.1
1426936_at	-2.2383	0.0192	BC005512 /// F630007L15Rik /// Gm6958	cDNA sequence BC005512 /// RIKEN cDNA F630007L15 gene /// predicted gene 6958	Mm.220992.1
1420014_at	-2.2431	0.0032	Lss	Lanosterol synthase	Mm.195350.1
1423078_a_at	-2.2656	0.0028	Sc4mol	sterol-C4-methyl oxidase-like	Mm.30119.1
1442630_at	-2.286	0.0018	---	---	Mm.25947.1
1422533_at	-2.3001	0.0053	Cyp51	cytochrome P450, family 51	Mm.140158.1
1439795_at	-2.3713	0.0004	Gpr64	G protein-coupled receptor 64	Mm.31520.1
1434520_at	-2.389	0.0009	Sc5d	sterol-C5-desaturase (fungal ERG3, delta-5-desaturase) homolog (S. cerevisae)	Mm.32700.1
1422534_at	-2.3934	0.0065	Cyp51	cytochrome P450, family 51	Mm.140158.1
1452501_at	-2.4028	0.0003	Cyp2c38	cytochrome P450, family 2, subfamily c, polypeptide 38	Mm.42100.1
1451799_at	-2.4166	0.004	Ccdc25	coiled-coil domain containing 25	Mm.214576.1
1417303_at	-2.4196	0.0034	Mvd	mevalonate (diphospho) decarboxylase	Mm.28146.1
1447342_at	-2.4313	2.0446e-07	---	---	Mm.207662.1
1423797_at	-2.5302	0.0024	Aacs	acetoacetyl-CoA synthetase	Mm.41565.1
1451122_at	-2.537	0.0062	Gm13502 /// Idi1	predicted gene 13502 /// isopentenyl-diphosphate delta isomerase	Mm.29847.1
1457460_at	-2.5477	0.0088	Acss2	acyl-CoA synthetase short-chain family member 2	Mm.183334.1
1450746_at	-2.5744	1.5599e-10	Keap1	kelch-like ECH-associated protein 1	Mm.151790.1
1438431_at	-2.603	0.0091	Abcd2	ATP-binding cassette, sub-family D (ALD), member 2	Mm.104643.2
1456812_at	-2.6826	0.0027	Abcd2	ATP-binding cassette, sub-family D (ALD), member 2	Mm.40168.1
1442656_at	-2.7244	0.0243	Elovl6	ELOVL family member 6, elongation of long chain fatty acids (yeast)	Mm.154685.1
1418595_at	-2.7833	0.007	Plin4	perilipin 4	Mm.12966.1
1418604_at	-2.8147	1.3104e-05	Avpr1a	arginine vasopressin receptor 1A	Mm.4351.1
1442207_at	-2.8609	3.5282e-05	Atg16l2	autophagy related 16-like 2 (S. cerevisiae)	Mm.30474.1
1427229_at	-2.8681	9.5809e-05	Hmgcr	3-hydroxy-3-methylglutaryl-Coenzyme A reductase	Mm.2226.1
1425314_at	-2.934	1.4285e-05	Gpr98	G protein-coupled receptor 98	Mm.137091.2
1437453_s_at	-2.9369	0.0085	Pcsk9	proprotein convertase subtilisin/kexin type 9	Mm.23060.1
1448663_s_at	-2.957	0.002	Mvd	mevalonate (diphospho) decarboxylase	Mm.28146.1
1445062_at	-3.0131	0.01	---	---	Mm.211043.1
1415993_at	-3.0133	0.0061	Sqle	squalene epoxidase	Mm.22663.1
1417017_at	-3.5596	6.3537e-05	Cyp17a1	cytochrome P450, family 17, subfamily a, polypeptide 1	Mm.1262.1
1423418_at	-3.6384	0.0041	Fdps	farnesyl diphosphate synthetase	Mm.39472.1
1417370_at	-3.7081	0.0002	Tff3	trefoil factor 3, intestinal	Mm.4641.1
1420655_at	-3.7992	0.0061	Pnpla3	patatin-like phospholipase domain containing 3	Mm.86557.1
