# Supplementary material for: Chronic Activation of Hepatic Nrf2 Has No Major Effect on Fatty Acid and Glucose Metabolism in Adult Mice
Source: PLoS One. 2016 Nov 4;11(11):e0166110. doi: 10.1371/journal.pone.0166110 (PMC5096693; doi:10.1371/journal.pone.0166110)
Supplement: S3 Table — (XLSX) [file pone.0166110.s003.xlsx]

## Sheet: Tabelle1
S3 Table. Probe sets regulated by both siKeap1-1* and siKeap1-2*.
Probe sets significantly regulated by both siRNAs for Keap1 expression (siKeap1-1* and siKeap1-2*) vs. siControl* in mouse liver (fold-change >2, two-way ANOVA P<0.01, n=8).
Fold Change siKeap1.1* vs siControl*	P-value siKeap1.1* vs siControl*	Fold Change siKeap1.2* vs siControl*	P-value Keap1.2* vs siControl*	Gene Symbol	Gene Title	Transcript ID[Array Design]
59.5204	8.6856e-18	34.8772	1.5063e-16	Cbr3	carbonyl reductase 3	Mm.4512.1
28.2867	3.3377e-16	21.6388	1.7951e-15	---	---	Mm.17671.1
11.8623	7.0978e-05	13.2107	4.2793e-05	Cyp2b10	cytochrome P450, family 2, subfamily b, polypeptide 10	Mm.218749.1
11.4362	6.4538e-05	12.1427	4.8373e-05	Cyp2b10	cytochrome P450, family 2, subfamily b, polypeptide 10	Mm.14177.1
23.0191	1.2141e-16	11.2177	2.2513e-14	Abcc4	ATP-binding cassette, sub-family C (CFTR/MRP), member 4	Mm.86700.1
7.7724	1.6908e-11	10.7113	1.0629e-12	Gpx2	glutathione	Mm.57225.1
14.528	4.9069e-13	9.8163	1.0197e-11	Gm3776 /// Gsta1 /// Gsta2	predicted gene 3776 /// glutathione S-transferase, alpha 1 (Ya) /// glutathione S-transferase, alpha 2 (Yc2)	Mm.197422.1
8.9326	2.2716e-05	9.8067	1.3312e-05	Cyp2b10	cytochrome P450, family 2, subfamily b, polypeptide 10	Mm.14177.1
15.0739	2.5582e-10	9.4449	7.1489e-09	Gstm3	glutathione S-transferase, mu 3	Mm.37199.1
3.8407	1.3089e-06	8.3579	7.6927e-10	Pls1	plastin 1 (I-isoform)	Mm.11869.1
10.2011	7.8666e-09	8.1213	4.406e-08	Fam19a2	family with sequence similarity 19, member A2	Mm.51939.1
4.7104	2.3928e-08	7.99	1.4175e-10	Slc1a1	solute carrier family 1 (neuronal/epithelial high affinity glutamate transporter, system Xag), member 1	Mm.24741.1
18.4136	1.1461e-12	7.3594	1.2682e-09	Abcc12	ATP-binding cassette, sub-family C (CFTR/MRP), member 12	Mm.70967.1
4.0045	4.6666e-05	6.8809	5.2966e-07	Ly6d	lymphocyte antigen 6 complex, locus D	Mm.878.1
6.1585	1.4016e-05	6.7233	7.5262e-06	Serpinb1a	serine (or cysteine) peptidase inhibitor, clade B, member 1a	Mm.46316.1
5.8006	1.1706e-05	6.1454	7.6272e-06	Serpinb1a	serine (or cysteine) peptidase inhibitor, clade B, member 1a	Mm.46316.1
8.2235	3.0721e-06	5.7668	3.4761e-05	Tinag	tubulointerstitial nephritis antigen	Mm.23199.1
3.5624	7.2237e-07	4.7769	2.7453e-08	Sdcbp2	syndecan binding protein (syntenin) 2	Mm.32068.1
4.4247	0.0013	4.7128	0.0009	---	---	Mm.187830.1
5.4803	4.882e-14	4.4361	6.5324e-13	Gsta2	glutathione S-transferase, alpha 2 (Yc2)	Mm.197422.1
5.2057	7.8417e-05	4.3709	0.0003	Smpx	small muscle protein, X-linked	Mm.140340.1
11.0881	8.6712e-09	4.2243	1.9001e-05	Usp50	ubiquitin specific peptidase 50	Mm.79212.2
5.5147	8.2744e-06	4.1252	8.4069e-05	Themis	thymocyte selection associated	Mm.116681.1
11.4708	9.109e-08	4.0427	0.0002	Dppa2	developmental pluripotency associated 2	Mm.27857.1
3.1775	0.003	4.0287	0.0006	Cyp2b9	cytochrome P450, family 2, subfamily b, polypeptide 9	Mm.876.1
3.8631	1.3626e-06	3.8186	1.5435e-06	Osbpl3	oxysterol binding protein-like 3	Mm.44153.1
2.3242	1.74e-05	3.7696	2.0966e-08	Slc39a4	solute carrier family 39 (zinc transporter), member 4	Mm.29483.1
4.6611	8.0833e-16	3.759	1.6396e-14	Nqo1	NAD(P)H dehydrogenase, quinone 1	Mm.252.1
4.2499	1.0211e-12	3.6487	8.5787e-12	D630045J12Rik	RIKEN cDNA D630045J12 gene	Mm.38812.1
2.8426	6.2334e-08	3.6136	1.9054e-09	Ttc39a	tetratricopeptide repeat domain 39A	Mm.23454.1
6.4996	1.3329e-06	3.5255	0.0002	Orm3	orosomucoid 3	Mm.57239.1
2.5788	0.0006	3.5172	2.8701e-05	Kcnk1	potassium channel, subfamily K, member 1	Mm.10800.1
3.8223	2.3939e-09	3.4181	1.0677e-08	9130409I23Rik	RIKEN cDNA 9130409I23 gene	Mm.175679.1
4.0182	9.279e-12	3.3971	1.0205e-10	Gstm4	glutathione S-transferase, mu 4	Mm.31203.1
3.9882	2.995e-09	3.2964	3.6607e-08	Gstm3	glutathione S-transferase, mu 3	Mm.37199.1
2.993	2.6249e-08	3.2929	6.4436e-09	---	---	Mm.99958.1
5.1305	3.8733e-08	3.2633	5.1366e-06	Coro6	coronin 6	Mm.33477.3
4.2232	2.2023e-12	3.2344	1.0305e-10	D630045J12Rik	RIKEN cDNA D630045J12 gene	Mm.44397.1
3.9887	6.0834e-06	3.1784	5.9313e-05	Capn8	calpain 8	Mm.196690.1
4.1416	2.5405e-15	3.1543	1.7189e-13	Srxn1	Sulfiredoxin 1 homolog (S. cerevisiae)	Mm.202882.1
5.0836	8.3813e-05	3.089	0.0029	Esco2	establishment of cohesion 1 homolog 2 (S. cerevisiae)	Mm.46440.1
2.976	5.2909e-06	3.0866	3.3582e-06	Ubxn4	UBX domain protein 4	Mm.22397.1
3.9228	1.8622e-15	3.0243	1.2293e-13	Srxn1	sulfiredoxin 1 homolog (S. cerevisiae)	Mm.1364.1
3.6183	3.8523e-16	3.0012	9.0063e-15	Cbr1	carbonyl reductase 1	Mm.26940.1
2.3672	0.0008	2.9967	5.9649e-05	Evi5	ecotropic viral integration site 5	Mm.35796.1
3.4661	3.0871e-11	2.9871	3.2037e-10	Vtcn1	V-set domain containing T cell activation inhibitor 1	Mm.137467.1
2.4342	0.0004	2.954	4.8688e-05	Apob	apolipoprotein B	Mm.214778.1
3.0703	1.7648e-08	2.9467	3.277e-08	Mgst3	microsomal glutathione S-transferase 3	Mm.29823.1
3.588	3.0248e-10	2.889	7.9164e-09	Gclc	glutamate-cysteine ligase, catalytic subunit	Mm.4368.1
3.714	1.9544e-05	2.8717	0.0002	---	---	Mm.211710.1
7.0204	5.3935e-08	2.8353	0.0003	Meig1	meiosis expressed gene 1	Mm.2688.1
3.0074	6.8065e-06	2.8324	1.4274e-05	Clec4d	C-type lectin domain family 4, member d	Mm.24920.1
2.5128	0.0001	2.8254	3.2521e-05	Eif3c	eukaryotic translation initiation factor 3, subunit C	Mm.22776.1
2.779	2.3679e-05	2.8161	2.0122e-05	Prkaa2	protein kinase, AMP-activated, alpha 2 catalytic subunit	Mm.48638.1
2.4268	2.4405e-05	2.7588	4.105e-06	Cdcp1	CUB domain containing protein 1	Mm.27519.1
3.8348	3.2874e-11	2.7496	5.399e-09	Srxn1	sulfiredoxin 1 homolog (S. cerevisiae)	Mm.181594.1
2.5896	4.2023e-05	2.6771	2.7569e-05	Rsph4a	radial spoke head 4 homolog A (Chlamydomonas)	Mm.131949.1
2.2355	0.0003	2.6717	3.3883e-05	Slk	STE20-like kinase	Mm.7693.1
3.4239	3.0795e-06	2.6623	5.9311e-05	Scn8a	sodium channel, voltage-gated, type VIII, alpha	Mm.3076.1
3.0087	1.1224e-10	2.661	9.4781e-10	Htatip2	HIV-1 tat interactive protein 2, homolog (human)	Mm.20801.2
2.5602	4.7324e-06	2.6115	3.5436e-06	Clec4n	C-type lectin domain family 4, member n	Mm.117121.2
3.0733	5.2825e-12	2.609	1.0069e-10	Tceal8	transcription elongation factor A (SII)-like 8	Mm.182094.1
8.9756	2.6863e-09	2.594	0.0003	Nudt10 /// Nudt11	nudix (nucleoside diphosphate linked moiety X)-type motif 10 /// nudix (nucleoside diphosphate linked moiety X)-type motif 11	Mm.41198.1
2.2659	8.2793e-06	2.5882	9.9833e-07	Lpl	lipoprotein lipase	Mm.1514.2
2.3318	0.0008	2.5842	0.0003	Scaf11	SR-related CTD-associated factor 11	Mm.27790.1
3.1695	4.9065e-05	2.5818	0.0004	Gm17767	predicted gene, 17767	Mm.131338.1
2.6882	2.5038e-06	2.5809	4.5052e-06	Osbpl3	oxysterol binding protein-like 3	Mm.31024.1
3.1741	2.8447e-08	2.5764	6.5681e-07	Cyp2g1	cytochrome P450, family 2, subfamily g, polypeptide 1	Mm.102312.1
2.6181	6.8083e-07	2.5685	9.171e-07	Clec4n	C-type lectin domain family 4, member n	Mm.117121.1
2.5844	8.6134e-08	2.5278	1.2547e-07	Snhg11	small nucleolar RNA host gene 11	Mm.200806.1
2.0231	0.0014	2.5245	8.5006e-05	Prrc2c	proline-rich coiled-coil 2C	Mm.30596.1
2.6296	4.2573e-05	2.5225	7.1731e-05	Kcnk1	potassium channel, subfamily K, member 1	Mm.10800.2
3.0874	1.2288e-08	2.5204	3.0235e-07	Cd36	CD36 antigen	Mm.18628.1
2.3821	3.1634e-07	2.5076	1.2907e-07	2010107G23Rik	RIKEN cDNA 2010107G23 gene	Mm.28752.1
3.076	1.7933e-07	2.4736	4.3176e-06	---	---	Mm.45319.1
3.0704	5.8305e-15	2.463	4.3477e-13	Blvrb	biliverdin reductase B (flavin reductase (NADPH))	Mm.24021.1
2.8794	2.1688e-07	2.4398	2.7224e-06	Ces2c /// Ces2d-ps	carboxylesterase 2C /// carboxylesterase 2D, pseudogene	Mm.28191.1
2.681	6.8412e-08	2.4386	3.353e-07	Cd36	CD36 antigen	Mm.18628.1
2.4079	3.2212e-09	2.4373	2.5383e-09	Uap1l1	UDP-N-acteylglucosamine pyrophosphorylase 1-like 1	Mm.33797.2
2.5283	1.8744e-07	2.4363	3.5232e-07	Gstm2	glutathione S-transferase, mu 2	Mm.14601.1
2.9117	1.2808e-08	2.432	2.5318e-07	Eif4e3	eukaryotic translation initiation factor 4E member 3	Mm.32889.1
2.8104	1.2096e-05	2.4285	7.9175e-05	Ly6c1 /// Ly6c2	lymphocyte antigen 6 complex, locus C1 /// lymphocyte antigen 6 complex, locus C2	Mm.1583.1
2.2389	6.4687e-08	2.4202	1.4161e-08	Ifi27l2b	interferon, alpha-inducible protein 27 like 2B	Mm.46348.1
2.3305	9.5508e-05	2.4186	5.8023e-05	2610507B11Rik	RIKEN cDNA 2610507B11 gene	Mm.35854.3
2.1087	0.0046	2.4008	0.0013	Gprin3	GPRIN family member 3	Mm.159935.1
2.1654	0.0006	2.4003	0.0002	Rock1	Rho-associated coiled-coil containing protein kinase 1	Mm.6710.1
2.1128	0.0006	2.3672	0.0001	Sf3b2	splicing factor 3b, subunit 2	Mm.196532.1
2.2577	0.0002	2.3526	9.3982e-05	Ncam2	neural cell adhesion molecule 2	Mm.30313.1
3.734	7.2337e-05	2.3453	0.0045	Als2cr12	amyotrophic lateral sclerosis 2 (juvenile) chromosome region, candidate 12 (human)	Mm.157767.1
2.4351	2.6545e-07	2.3445	5.1603e-07	Tbcel	tubulin folding cofactor E-like	Mm.34483.1
2.5795	1.8265e-06	2.3308	8.7447e-06	Ildr2	immunoglobulin-like domain containing receptor 2	Mm.29246.1
2.1107	0.0003	2.3174	6.8512e-05	Clip1	CAP-GLY domain containing linker protein 1	Mm.181579.2
2.075	0.0002	2.3067	4.2036e-05	Arfgef1	ADP-ribosylation factor guanine nucleotide-exchange factor 1(brefeldin A-inhibited)	Mm.89901.1
2.4348	5.1122e-13	2.2997	1.8377e-12	Cyp2a4 /// Cyp2a5	cytochrome P450, family 2, subfamily a, polypeptide 4 /// cytochrome P450, family 2, subfamily a, polypeptide 5	Mm.154643.1
2.2528	1.5034e-05	2.2974	1.1022e-05	Plekhh1	pleckstrin homology domain containing, family H (with MyTH4 domain) member 1	Mm.117911.1
2.1267	0.0007	2.293	0.0003	Fndc3a	fibronectin type III domain containing 3A	Mm.44489.1
2.2833	6.3149e-07	2.2905	5.9619e-07	Pla2g7	phospholipase A2, group VII (platelet-activating factor acetylhydrolase, plasma)	Mm.9277.2
2.1373	1.357e-05	2.278	4.6165e-06	Pkp4	plakophilin 4	Mm.153748.2
2.3531	0.0003	2.2715	0.0004	---	---	AFFX-18SRNAMur/X00686_M
2.1595	6.73e-06	2.2714	2.8015e-06	Rhbg	Rhesus blood group-associated B glycoprotein	Mm.103777.1
2.0536	2.6836e-05	2.2693	4.8917e-06	Txnrd1	thioredoxin reductase 1	Mm.44552.3
3.5432	7.3346e-07	2.2667	0.0002	Ar	androgen receptor	Mm.133787.1
3.1442	4.7893e-07	2.2656	4.7188e-05	Pcp4l1	Purkinje cell protein 4-like 1	Mm.28040.1
6.4299	1.1962e-12	2.2626	1.75e-06	Nrxn2	neurexin II	Mm.38036.1
2.3992	3.4832e-07	2.2561	1.0398e-06	Pvt1	plasmacytoma variant translocation 1	Mm.202176.1
2.1645	4.2938e-05	2.2461	2.4125e-05	---	---	Mm.33607.1
2.4661	0.0001	2.2257	0.0004	Srpk2	serine/arginine-rich protein specific kinase 2	Mm.8709.1
2.9955	1.4821e-05	2.2236	0.0005	1500017E21Rik	RIKEN cDNA 1500017E21 gene	Mm.61107.2
2.0759	1.6752e-05	2.2236	5.0849e-06	Eif5 /// LOC100047658	eukaryotic translation initiation factor 5 /// eukaryotic translation initiation factor 5-like	Mm.196515.1
2.5816	1.4956e-07	2.1898	2.5915e-06	Strbp	spermatid perinuclear RNA binding protein	Mm.192898.1
2.0373	0.0006	2.189	0.0002	Akap9	A kinase (PRKA) anchor protein (yotiao) 9	Mm.46044.2
3.3926	7.8678e-06	2.1881	0.0011	---	---	Mm.80557.1
2.551	2.1584e-06	2.1854	2.4298e-05	Gsta4	glutathione S-transferase, alpha 4	Mm.2662.1
2.0724	2.6367e-05	2.1773	1.1395e-05	Gcap14	granule cell antiserum positive 14	Mm.196347.1
2.1419	0.0005	2.162	0.0004	Adap2	ArfGAP with dual PH domains 2	Mm.38776.1
3.2877	6.224e-09	2.1519	5.6587e-06	Ar	androgen receptor	Mm.4470.1
2.0144	0.0002	2.1504	9.2739e-05	Ddx46	DEAD (Asp-Glu-Ala-Asp) box polypeptide 46	Mm.212498.1
2.4221	3.5786e-13	2.1222	8.0048e-12	Pir	pirin	Mm.45163.1
2.4631	2.8971e-16	2.1212	1.0991e-14	Gstm1	glutathione S-transferase, mu 1	Mm.2011.2
2.7074	4.9817e-05	2.0932	0.0011	Gm19619	predicted gene, 19619	Mm.125059.1
2.0043	7.9337e-06	2.0894	3.5891e-06	Rest	RE1-silencing transcription factor	Mm.117547.1
2.6929	5.9958e-08	2.0799	5.5015e-06	Pacrg	PARK2 co-regulated	Mm.18889.1
2.3999	2.1407e-06	2.0792	2.3644e-05	---	---	Mm.103461.1
2.3701	5.6421e-09	2.0757	8.9858e-08	Amn	amnionless	Mm.197639.1
2.0374	0.0001	2.0741	7.536e-05	Mtdh	metadherin	Mm.183022.1
2.5116	0.0005	2.0593	0.0044	Ntrk2	neurotrophic tyrosine kinase, receptor, type 2	Mm.37885.1
2.3477	1.5385e-10	2.0588	3.0228e-09	Ces1g	carboxylesterase 1G	Mm.22720.1
3.2613	2.0418e-08	2.0568	2.8598e-05	Srxn1	sulfiredoxin 1 homolog (S. cerevisiae)	Mm.181594.1
2.2005	8.986e-08	2.0513	3.8571e-07	Abcc3	ATP-binding cassette, sub-family C (CFTR/MRP), member 3	Mm.23942.1
2.6682	2.3213e-07	2.0337	2.245e-05	Cd36	CD36 antigen	Mm.18628.1
2.165	1.3963e-07	2.0238	5.7135e-07	Ddah1	dimethylarginine dimethylaminohydrolase 1	Mm.30203.1
2.2813	1.2433e-05	2.002	0.0001	---	---	Mm.103461.1
-3.3672	3.3409e-06	-2.0075	0.0017	Mmd2	monocyte to macrophage differentiation-associated 2	Mm.22331.2
-2.1922	0.002	-2.0181	0.0047	Elovl6	ELOVL family member 6, elongation of long chain fatty acids (yeast)	Mm.26171.1
-2.0568	0.0026	-2.0952	0.0021	Lss	lanosterol synthase	Mm.55075.1
-2.0121	0.0094	-2.1002	0.0063	---	---	Mm.39542.1
-2.0858	0.0068	-2.1684	0.0047	Lss	lanosterol synthase	Mm.195350.1
-2.3156	0.0003	-2.2052	0.0005	Gria3	glutamate receptor, ionotropic, AMPA3 (alpha 3)	Mm.32184.1
-2.3882	3.2941e-05	-2.2096	9.9636e-05	Avpr1a	arginine vasopressin receptor 1A	Mm.4351.1
-3.4258	1.0227e-05	-2.2171	0.0013	Fads1	fatty acid desaturase 1	Mm.100888.1
-3.0655	8.1768e-05	-2.2178	0.0023	Fabp5	fatty acid binding protein 5, epidermal	Mm.741.1
-2.8681	9.3675e-05	-2.2344	0.0014	Timd4	T cell immunoglobulin and mucin domain containing 4	Mm.69002.1
-2.0903	0.0064	-2.2431	0.0032	Lss	Lanosterol synthase	Mm.195350.1
-2.0191	0.0084	-2.2656	0.0028	Sc4mol	sterol-C4-methyl oxidase-like	Mm.30119.1
-2.1562	0.0032	-2.286	0.0018	---	---	Mm.25947.1
-2.621	0.0003	-2.389	0.0009	Sc5d	sterol-C5-desaturase (fungal ERG3, delta-5-desaturase) homolog (S. cerevisae)	Mm.32700.1
-2.5072	0.0029	-2.4166	0.004	Ccdc25	coiled-coil domain containing 25	Mm.214576.1
-2.6277	5.387e-08	-2.4313	2.0446e-07	---	---	Mm.207662.1
-2.5901	0.0078	-2.5477	0.0088	Acss2	acyl-CoA synthetase short-chain family member 2	Mm.183334.1
-4.3722	3.1881e-14	-2.5744	1.5599e-10	Keap1	kelch-like ECH-associated protein 1	Mm.151790.1
-4.116	0.0004	-2.603	0.0091	Abcd2	ATP-binding cassette, sub-family D (ALD), member 2	Mm.104643.2
-4.028	9.5322e-05	-2.6826	0.0027	Abcd2	ATP-binding cassette, sub-family D (ALD), member 2	Mm.40168.1
-2.6553	2.7425e-05	-2.8147	1.3104e-05	Avpr1a	arginine vasopressin receptor 1A	Mm.4351.1
-3.8822	1.1373e-06	-2.8609	3.5282e-05	Atg16l2	autophagy related 16-like 2 (S. cerevisiae)	Mm.30474.1
-2.4325	0.0006	-2.8681	9.5809e-05	Hmgcr	3-hydroxy-3-methylglutaryl-Coenzyme A reductase	Mm.2226.1
-2.6738	4.4175e-05	-2.934	1.4285e-05	Gpr98	G protein-coupled receptor 98	Mm.137091.2
-6.1685	4.9547e-07	-3.5596	6.3537e-05	Cyp17a1	cytochrome P450, family 17, subfamily a, polypeptide 1	Mm.1262.1
-3.1229	0.0098	-3.6384	0.0041	Fdps	farnesyl diphosphate synthetase	Mm.39472.1
-5.9893	3.6756e-06	-3.7081	0.0002	Tff3	trefoil factor 3, intestinal	Mm.4641.1
-3.6641	0.0073	-3.7992	0.0061	Pnpla3	patatin-like phospholipase domain containing 3	Mm.86557.1
